# Supplementary material for: Feasibility of Hepatic Fat Quantification Using Proton Density Fat Fraction by Multi-Echo Chemical-Shift-Encoded MRI at 7T
Source: Front Phys. Author manuscript; Available in PMC 2021 Nov 29. (PMC7612048; doi:10.3389/fphy.2021.665562)
Supplement: Supplementary Material [file EMS138821-supplement-Supplementary_Material.zip]

Archive with 3 entries (3 files):
- Data_Sheet_1_Feasibility of Hepatic Fat Quantification Using Proton Density Fat Fraction by Multi-Echo Chemical-Shift-Encoded MRI at 7T.docx
- Data_Sheet_2_Feasibility of Hepatic Fat Quantification Using Proton Density Fat Fraction by Multi-Echo Chemical-Shift-Encoded MRI at 7T.docx
- Data_Sheet_3_Feasibility of Hepatic Fat Quantification Using Proton Density Fat Fraction by Multi-Echo Chemical-Shift-Encoded MRI at 7T.docx
